# Supplementary material for: Multivariate gene expression analysis reveals functional connectivity changes between normal/tumoral prostates
Source: BMC Syst Biol. 2008 Dec 5;2:106. doi: 10.1186/1752-0509-2-106 (PMC2628381; doi:10.1186/1752-0509-2-106)
Supplement: Additional file 2 — MLDA hyperplane weight. The MLDA hyperplane weight and the p-values (Wilcoxon test) for all the ~25,000 genes. [file 1752-0509-2-106-S2.xls]

## Sheet: xxx
	MLDA Weight	Wilcoxon test p-value
MYLK	0.146717	6.16217e-07
KLK2	0.125116	0.0105296
KLK3	0.120315	0.0562539
HAN11	0.120189	1.14933e-06
MYLK	0.119478	9.17379e-08
LTF	0.115938	0.000918556
CSRP1	0.113552	4.97928e-07
TGM4	0.104525	0.0606279
ACTG2	0.0982577	4.97928e-07
MYL6	0.0981662	0.000450044
RDH11	0.0958289	0.0146786
RDH11	0.0953351	0.000182449
AZGP1	0.0881708	0.000586388
DJ462O23.2	0.0847795	8.05248e-05
PRO1073	0.0807719	0.287331
FXYD3	0.0802388	0.0541657
TPM2	0.0791944	1.11813e-05
TGM4	0.0773171	0.0051847
CRYAB	0.0755959	3.53717e-10
ACTA2	0.0737206	0.0160978
RPS6	0.0732298	0.121301
DKFZp761L1417	0.0729637	5.04159e-05
KLK3	0.072289	0.00955075
ACPP	0.0718514	0.000367556
PCP4	0.0712815	8.44068e-07
SYNPO2	0.0694347	4.43463e-08
SORBS1	0.0677307	5.40775e-09
MSMB	0.0658808	0.000759491
ACTC	0.0633544	5.9556e-06
TGFB3	0.0631312	1.07733e-09
MALT1	0.0620481	0.142084
FLJ10697	0.0613128	9.17379e-08
ANXA1	0.0611884	9.36448e-06
KIAA0992	0.0611621	1.46155e-09
MT2A	0.0605423	0.00141372
ING5	0.0587208	0.930089
PGM5	0.0586175	7.22445e-08
ACPP	0.0584235	0.00823189
SERPINA3	0.0582841	0.197101
KRT5	0.05699	4.69891e-09
RPL5	0.0558937	0.538726
IGF1	0.0554927	6.16217e-07
ZNF92	0.0538778	0.160562
FOLH1	0.0536121	0.0868264
CYR61	0.0531813	0.000196039
FHL1	0.0530532	9.17379e-08
H19	0.0522135	6.38442e-05
DMN	0.0521903	3.22396e-07
NEFH	0.0518579	8.56323e-06
PPP1R12B	0.0514901	4.69891e-09
ANTXR2	0.0514051	2.22662e-05
MRLC2	0.0505644	0.0220372
C20orf103	0.0505527	0.00150142
TGM4	0.0505393	0.00823189
UBA52	0.0503296	0.0051847
ACTA2	0.049956	2.06336e-07
TRGV9	0.049829	0.00190356
SPARC	0.0496873	0.00240032
AMACR	0.0490338	0.000109064
DNER	0.0480853	0.0930131
PRNP	0.0480619	3.59789e-07
PDK4	0.0475069	1.72623e-05
APOD	0.0474371	0.129314
SYNPO2	0.0471955	9.23003e-10
SPARC	0.047078	0.00201819
HERPUD1	0.0469512	7.14909e-06
FSTL1	0.0469183	0.000918556
FLJ10697	0.0466811	1.89833e-06
HSPCB	0.046633	0.083858
TGFB3	0.0455708	6.21638e-09
GSTM2	0.044462	5.01665e-08
PTN	0.0444015	7.60536e-07
ERG	0.0440952	0.065275
CTGF	0.0434246	3.65638e-05
SYNPO2	0.0433864	5.75364e-10
GUCY1A3	0.0430286	0.0584075
MT1F	0.0430262	2.42141e-05
TIMP3	0.0422495	3.91663e-08
LDHB	0.0421745	3.04673e-08
SYNPO2	0.0417156	2.28624e-09
RNASE4	0.04167	3.22396e-07
ANPEP	0.0416497	2.42141e-05
CAV1	0.0413549	5.18152e-11
FHL1	0.0413096	4.69891e-09
TM9SF2	0.0412156	0.0127531
H11	0.0408754	1.27691e-10
TUBA3	0.0408664	0.000182449
ERG	0.0408263	0.000117531
LIM	0.0407687	0.325334
MT1F	0.0407558	0.00110734
LPP	0.0407333	3.37029e-05
MAD2L1BP	0.0405055	0.626388
ADAMTS1	0.0404817	0.000109064
ARHA	0.0403866	0.113675
CAV1	0.0402128	7.51299e-14
PTN	0.0401918	1.03248e-07
KLK2	0.0400854	0.1861
TXNIP	0.0399542	0.00226628
OGDH	0.0397377	0.0754349
RPL35	0.0397058	0.175552
ANKH	0.0385641	0.00318339
MPST	0.0385591	2.30948e-07
ADAMTS1	0.0385387	4.97928e-07
MORF4L2	0.0383092	0.013369
DKFZP434B044	0.0379913	3.736e-06
CD9	0.0378691	0.00150142
CYR61	0.0374932	0.000260252
CTGF	0.0374759	8.6926e-05
MT2A	0.0374325	2.31031e-06
ALDH3A2	0.0369632	1.33229e-05
SCN2B	0.0369346	0.000242601
SPARCL1	0.0369304	0.000450044
TXNIP	0.0368365	0.00301059
IGJ	0.0368297	0.00190356
ZNF134	0.0366994	6.90107e-05
MRPL43	0.0365492	0.549345
LOC152485	0.0364723	8.44068e-07
CALM2	0.0362208	0.0541657
TPM2	0.0362035	2.31031e-06
COL9A2	0.0354585	0.00141372
GAGEC1	0.0354052	1.02353e-05
CALM1	0.0353617	0.000977957
ACTB	0.0350755	0.011595
AGR2	0.0349765	0.560064
RPS28	0.0349695	0.155784
ZFP36L1	0.034907	0.00491745
SRRM1	0.0348622	0.000367556
CALD1	0.0348376	0.00575813
MAP1B	0.0346539	0.000226057
CALM1	0.0343247	2.54641e-06
PAK1IP1	0.0341398	0.00823189
HATH6	0.0341325	1.30462e-07
TIMP2	0.0340844	2.22662e-05
TIMP2	0.0340327	0.000157834
MYO6	0.033994	0.00396671
AQP3	0.033961	4.07824e-09
CNN3	0.0339034	6.38442e-05
KLK2	0.0338403	0.013369
MAP1B	0.0338344	2.30948e-07
LOC51159	0.0336526	4.10582e-06
ATP2B4	0.0336095	2.88681e-07
F5	0.0335796	3.37029e-05
TMPRSS2	0.0334085	0.0230224
SPATA6	0.033401	0.000667843
RPL35A	0.0333506	0.00672364
GSTM2	0.0332902	2.06336e-07
H11	0.0331809	6.23217e-11
CRISP3	0.0331742	0.0153741
TSC22	0.0330756	0.00254145
EEF1G	0.0330644	0.993637
ENTPD5	0.0330556	0.117441
NKX3-1	0.0329275	0.0677046
SNX22	0.0328511	0.028531
SYNPO2	0.0328274	8.18694e-09
ARHB	0.0327535	0.000977957
TRGV9	0.0327057	0.0192949
FLJ23153	0.0325935	0.113675
EEF1A1	0.0325912	0.0262066
MT1L	0.0325909	0.000481098
TMSB4X	0.0323685	0.00355583
ACAT2	0.0323628	0.00169174
LOC152485	0.0322846	0.0005141
PTRF	0.0322549	6.16217e-07
AMACR	0.0322104	2.54641e-06
KDELR3	0.0321579	0.0168509
MSMB	0.0317867	0.00125207
SERPING1	0.0317812	0.00865253
EBP	0.0317369	5.45693e-05
SCP2	0.0317112	0.0446571
DBI	0.0315383	0.00396671
FLJ21174	0.0314316	3.65638e-05
SCUBE2	0.0313769	8.44068e-07
CYR61	0.0313457	0.00169174
ITM2B	0.0313235	0.00865253
GJA1	0.0312999	2.31031e-06
TACC1	0.0312873	8.95725e-11
ATF3	0.0312436	0.0262066
TNC	0.0311231	0.000862453
TUBA3	0.0308878	0.00355583
PLA2G2A	0.0308721	0.993637
TMPRSS2	0.0308652	0.2801
FLJ32389	0.0308332	9.17379e-08
CKB	0.0308192	0.0051847
MYL9	0.030767	1.22083e-05
IGF1	0.030741	2.88681e-07
UAP1	0.0307102	0.00606536
SS18	0.0304806	0.755704
MRCL3	0.0303602	0.00226628
MRVI1	0.0303574	1.80628e-10
IFITM1	0.03035	0.00159402
PERP	0.0303069	0.002139
CCNI	0.0302631	0.0541657
DKFZp547D2210	0.0300467	0.383692
MT1X	0.0299587	7.45622e-05
NRAS	0.0298737	0.146546
CFL2	0.0298109	2.68343e-08
DKK3	0.029662	3.04673e-08
UBB	0.0296317	0.024045
VCL	0.0296273	7.60536e-07
LOC51159	0.0294291	1.58423e-05
RNF13	0.0293275	0.011595
PPP1R12A	0.029312	0.000420835
MGST3	0.029221	1.11813e-05
CALD1	0.0291858	5.04159e-05
IGF1	0.0291318	2.88681e-07
Prostein	0.0290999	0.191543
PAK1IP1	0.0287869	1.16107e-07
PRKAR1A	0.0287767	4.65574e-05
SDFR1	0.0287343	0.000586388
RPS5	0.0285558	0.980911
H3F3A	0.0285268	0.170445
ARGBP2	0.028496	1.59934e-08
CTSB	0.0284881	4.65574e-05
GSTM4	0.0283761	4.16657e-10
SBDSP	0.0283088	1.33229e-05
AARS	0.0281931	8.05248e-05
ALDOA	0.028004	0.117441
TCEB3	0.0279502	0.00318339
NDRG1	0.0278988	0.0192949
BASP1	0.0278634	0.0146786
SCGB1A1	0.0278595	4.47129e-07
SPINT1	0.0277021	5.40775e-09
CLU	0.0275172	5.54114e-07
DKFZP564O0823	0.0274755	7.22445e-08
TP53INP1	0.0274483	0.0464392
CAP1	0.0273187	2.63196e-05
MAOB	0.0272854	1.03762e-06
DHRS7	0.0272374	0.0754349
UAP1	0.0271463	0.0323434
IL1R1	0.0271394	0.00336501
PGPEP1	0.0271211	0.083858
AQP3	0.0271175	3.10512e-05
TU3A	0.0270565	6.21638e-09
SAA1	0.0269388	0.0380861
IRF7	0.0269271	6.38442e-05
GNB2L1	0.026883	0.0429321
ACTN4	0.0268595	0.0351164
KLK3	0.026842	0.0930131
KRT15	0.0268405	1.45317e-05
DPYSL3	0.0268346	1.16107e-07
S100B	0.0268204	0.00491745
SNRPN	0.0267895	0.214469
SYNE2	0.0267589	0.467344
SAA2	0.0267436	0.00865253
GSTM2	0.0267384	4.50968e-06
ATP2A2	0.0267362	8.81114e-12
ODC1	0.0266649	0.817063
IGJ	0.0266277	0.00254145
CYP3A5	0.0265653	3.04673e-08
ACPP	0.0265436	0.00201819
LGALS3BP	0.0265158	0.0041876
DKFZp586C0721	0.026401	3.736e-06
GNAS	0.0261489	0.707667
APP	0.0260473	0.129314
TIMP3	0.0260382	1.14933e-06
SPOP	0.0260291	5.04159e-05
COX6A2	0.0259579	0.383692
FLJ33706	0.0259075	0.142084
SFRS3	0.0257671	0.0429321
GSTM2	0.0257099	5.40775e-09
FLJ36766	0.0255993	4.10582e-06
GW112	0.0255883	6.52689e-06
BCAP31	0.0255502	0.272991
MT1H	0.0253407	0.000343303
NR2F2	0.025302	0.00179484
COL6A3	0.0252975	7.14909e-06
ELOVL5	0.0251325	0.892145
EFEMP1	0.0250547	1.33229e-05
LMO4	0.02502	7.82637e-06
SNTA1	0.0250126	0.447941
MAT2A	0.02492	0.106426
NID	0.0248965	4.65574e-05
MMP7	0.0248809	0.0201745
GMPR	0.0248569	0.00268998
RPL29	0.0246807	0.294686
ANKH	0.0246686	0.00491745
S100A10	0.0246171	0.013369
HSPA8	0.024596	0.065275
IFITM1	0.0244668	0.00201819
KIAA0672	0.0244379	0.226634
RNASE4	0.0244339	0.00117769
GUCY1A3	0.024387	0.0297571
NACA	0.0243762	0.528209
FLJ23153	0.024335	0.0898777
KIAA0056	0.0242951	0.00169174
LSAMP	0.0242027	1.82291e-08
CLDN4	0.0241685	0.106426
APM2	0.0241562	0.00823189
TNFAIP3	0.0241394	0.0273478
C1orf8	0.0240423	0.0184484
APOE	0.0240392	0.000136314
BACE2	0.0239451	0.110004
TRIP12	0.0238437	0.00909192
MGST1	0.0238228	0.0192949
VIM	0.0237948	0.00110734
KCTD9	0.0237766	3.45599e-08
PSMA7	0.0237711	2.85945e-05
SLMAP	0.023765	0.000182449
TRIP12	0.0236938	0.000977957
NSE1	0.0235324	0.151112
AOX1	0.0235187	3.04673e-08
SLC14A1	0.0234755	1.30462e-07
S100A10	0.0234352	0.024045
RPS15	0.0233614	0.000169731
SLC15A2	0.0233468	3.10512e-05
APOD	0.0233028	0.438411
TBX3	0.0233013	0.0100297
NFIA	0.0232851	1.14933e-06
FBXO32	0.023177	5.45693e-05
COL1A2	0.0231743	0.37499
nexilin	0.0231742	1.89833e-06
MME	0.0231605	1.55601e-06
TDO2	0.0231599	0.707667
RISC	0.0231276	0.00133067
AUP1	0.0230369	0.993637
CTDSP2	0.0230284	0.00466251
GSN	0.0229643	6.90107e-05
ACPP	0.0229295	0.0584075
HLA-DQB1	0.0228672	0.0541657
DSTN	0.0228025	2.42141e-05
UBE2I	0.0227496	1.27226e-06
LAPTM4A	0.0227454	0.000242601
OGN	0.0227205	4.07824e-09
NGFRAP1	0.0227199	0.0121621
MGC4170	0.0226195	0.155784
KRT5	0.0226162	1.40177e-08
PLN	0.0226016	1.64325e-07
IL1R1	0.02251	0.00159402
DPP4	0.0224449	0.0629166
CD59	0.0224404	0.00301059
H3F3B	0.0224001	0.125259
RAC1	0.0223899	0.000712325
EIF3S6	0.0223825	0.0140105
EIF5	0.0223497	0.208563
CXCL2	0.0223343	0.00466251
ENAH	0.0223245	0.0351164
TNFRSF19	0.0223226	0.000343303
TACC1	0.0222875	0.00169174
RERE	0.0222564	0.239275
KRT19	0.0222337	0.00909192
NKX3-1	0.0222155	0.102939
LSAMP	0.0221377	3.91663e-08
SDBCAG84	0.0220943	0.151112
BF	0.0220798	0.028531
FSTL1	0.0220608	0.00125207
EIF3S7	0.0220579	0.570882
NFIA	0.0220494	0.00104083
OGT	0.0220333	6.90107e-05
CST3	0.0220285	0.18077
MAF	0.0220067	1.30462e-07
DJ462O23.2	0.021892	1.58423e-05
CETN2	0.0218556	0.0160978
CDC42EP3	0.0218524	3.91663e-08
CPNE1	0.0218392	0.160562
NCKAP1	0.0217684	7.14909e-06
HSPA8	0.0217354	0.0176341
HKE2	0.0217352	0.0041876
PRAC	0.0217112	0.0168509
SPOP	0.0217056	0.0168509
HLA-DRB3	0.021618	0.0541657
MYC	0.0216128	0.00110734
PRDX1	0.0216115	0.0995426
SERPINF1	0.0215942	0.00104083
EIF3S6	0.0215814	0.528209
RGS10	0.0215379	0.00226628
MIG-6	0.0215353	0.00606536
LGALS1	0.0215249	0.00638701
MYO6	0.0215021	0.000117531
RPS16	0.021494	0.0606279
ITGA1	0.0214643	2.85945e-05
SARS	0.0214089	0.0273478
SLC40A1	0.0212857	0.00782933
SYNPO2	0.0212343	2.54641e-06
RPL6	0.0212207	0.528209
STAT6	0.0211735	0.0146786
HIST2H2BE	0.0210845	0.0702068
ARHB	0.0209476	0.00301059
CFL2	0.0209232	4.29866e-11
KIAA1272	0.02091	2.04649e-05
BBS4	0.0208671	0.0168509
SPOP	0.0208259	0.00782933
HLA-DPB1	0.0208091	0.083858
RPL23	0.020772	0.110004
HSD17B4	0.0207382	0.165449
KRT5	0.0207096	2.42141e-05
BRF2	0.0206979	1.45317e-05
SRP14	0.020666	0.155784
SFRS7	0.0206301	0.151112
PGCP	0.0205944	1.45317e-05
OAT	0.0205755	0.000117531
MT1K	0.0204408	1.69886e-09
RNF41	0.0203445	8.05248e-05
IGF1	0.0203362	8.44068e-07
FER1L3	0.0203092	7.82637e-06
INPP5E	0.020251	4.50968e-06
PRIM2A	0.0202262	1.11813e-05
SELK	0.0201943	0.0584075
GPR116	0.0201926	0.349612
FN1	0.0201739	0.106426
LOC54499	0.0201639	0.00179484
RBP5	0.0201359	0.649211
MYH11	0.0201028	0.00104083
LOC90701	0.0200476	0.447941
TNKS1BP1	0.0200419	0.252397
NARS	0.0200228	0.05018
RAP1A	0.0199959	2.22662e-05
BIRC5	0.0199218	0.00169174
ZNF148	0.0198891	0.0168509
DUSP3	0.0198353	3.96489e-05
OAS3	0.0197689	0.00638701
ETV6	0.0197322	0.002139
CLU	0.0197189	1.64325e-07
LIPE	0.0197049	0.272991
LAMB3	0.0196888	0.00638701
PBX1	0.0196836	4.95048e-06
SFRS2	0.0196184	0.155784
GNAS	0.0195477	0.755704
ATP5C1	0.0195343	0.1861
HMGB1	0.0195284	0.993637
CYP1B1	0.0195229	0.0396479
TRIM22	0.0195165	0.000343303
FARP1	0.0194619	0.0153741
NFE2L2	0.0194203	0.00141372
HMGCS2	0.0193869	0.00201819
SH3MD2	0.0193861	0.00441938
VMP1	0.0193223	0.214469
SERPING1	0.0192576	0.000136314
SLMAP	0.0192547	1.89833e-06
GSTP1	0.0192538	7.60536e-07
NP220	0.0192391	0.226634
MMRN	0.0192114	0.0337059
SLC14A1	0.0191394	9.37997e-09
RAB2	0.0191296	0.0105296
FN1	0.0191139	0.0677046
ITCH	0.0190302	0.0153741
TMEFF2	0.0190246	0.0781637
TFF1	0.0190029	0.000712325
PAFAH1B2	0.0189849	9.37952e-05
CHI3L2	0.0189467	4.95048e-06
PVRL3	0.0188935	0.00240032
RPS25	0.0188911	0.294686
PFDN5	0.0188654	0.626388
KAISO-L1	0.0188213	0.000343303
CAMKK2	0.0188058	0.00104083
TP73L	0.0187453	7.22445e-08
RARRES1	0.0187211	0.00546475
KIAA1244	0.018712	0.110004
ITGA1	0.0187105	3.91663e-08
ALOX15B	0.0187043	4.95048e-06
YWHAZ	0.0186864	0.0754349
DHRS6	0.0186661	3.10512e-05
DNCLI2	0.0186414	0.0584075
TIMP2	0.0186135	4.50968e-06
PLP2	0.0186107	6.16217e-07
HLA-A	0.0185651	0.117441
CLIC4	0.0185469	0.00638701
TEGT	0.0185335	0.121301
DJ462O23.2	0.018505	1.22736e-08
SLC40A1	0.0185	0.000242601
B3GNT6	0.0184898	8.6926e-05
TIMP1	0.0184846	0.410518
RPL34	0.0184824	0.252397
S100A1	0.0184494	2.31031e-06
SSB	0.0184431	0.447941
DOC1	0.0183913	6.90107e-05
LIM	0.0183732	0.37499
LOC91663	0.0183265	1.02353e-05
ADD3	0.0183238	4.10582e-06
GABARAPL1	0.0182999	8.56323e-06
ARHGAP9	0.0182857	0.317487
PTGS2	0.0182774	0.000450044
COX6C	0.0182669	0.0541657
TRGV9	0.0182394	0.214469
SPARC	0.0182377	0.0541657
COL9A2	0.0181875	0.0051847
GOT2	0.0181629	0.18077
FNBP1	0.0181382	4.07824e-09
RBM5	0.0181272	0.333304
CDC42EP3	0.0181036	2.07569e-08
ANKRD10	0.0180464	0.125259
ARHB	0.0179957	0.000226057
ALAD	0.017982	8.6926e-05
DDR2	0.0179749	1.89833e-06
POLR2B	0.0179745	0.245776
LOC253827	0.0179568	3.04673e-08
TRIM29	0.0179503	3.65638e-05
SLC16A10	0.0179327	0.626388
CDC10	0.0178955	0.0168509
C1orf8	0.0178754	0.129314
SERPING1	0.0178671	0.000420835
MAF	0.0178566	1.14933e-06
ANKH	0.0178115	0.00955075
SIPL	0.0177963	0.0146786
GSR	0.0177961	0.0192949
PSMA2	0.0177836	0.0273478
CD47	0.0177794	1.02353e-05
FHL2	0.017757	1.88002e-05
PIGR	0.0177376	0.0962343
ST13	0.0177279	0.00179484
FLJ14600	0.0177234	0.000157834
IGFBP7	0.0176443	0.065275
TP53INP1	0.0176136	0.0192949
BPAG1	0.0176128	4.29745e-05
TTRAP	0.0176002	0.000210556
ITGA1	0.0175721	2.54641e-06
PSME2	0.017563	0.879546
OSF-2	0.0175174	0.917419
WSB1	0.0174937	0.0192949
C8orf4	0.0174855	0.477215
GAS1	0.0174556	3.91663e-08
EEF1A1	0.0174538	0.025106
SOD2	0.0174492	0.0153741
SPG20	0.0174384	1.27226e-06
UCC1	0.0174129	2.85945e-05
STAT3	0.0174125	0.000586388
CYP3A5	0.017401	2.06336e-07
HLA-C	0.0173901	0.00606536
NRXN3	0.0173795	0.0351164
PDE4B	0.0173694	3.37029e-05
MYBPC1	0.0173689	0.294686
BNIP3L	0.0173525	1.33229e-05
ADH5	0.017313	8.56323e-06
PRDX3	0.0173024	0.0429321
ITPR1	0.0172972	0.000182449
CDH1	0.0172839	0.00672364
SNX22	0.0172704	0.00336501
ANAPC1	0.0172605	0.695826
C4A	0.0172552	0.00284624
NELL1	0.0172547	0.151112
LRP1B	0.0172522	0.00226628
SOX4	0.0172268	7.82637e-06
COL4A5	0.0172053	0.000977957
EGFR	0.0171713	1.02353e-05
URB	0.017149	0.000279075
CYP1B1	0.0171295	0.000759491
GSTP1	0.0171147	3.736e-06
OCIA	0.0170984	0.549345
EDNRA	0.0170375	2.41958e-11
OR51E2	0.0170374	0.0898777
PPAP2B	0.0170093	0.000169731
BHLHB2	0.0169709	0.00823189
NDUFS5	0.0169576	0.129314
RPL18A	0.0168981	0.401457
MAT2B	0.0168859	6.84814e-07
TRIP12	0.0168798	1.16107e-07
PMP22	0.0168711	6.16217e-07
TRGV9	0.0168416	0.325334
INSIG1	0.016829	0.0146786
EGR1	0.0168274	0.0100297
SLC39A10	0.0168263	0.00575813
C7	0.0168177	0.00707583
RPL30	0.0168043	0.37499
ARHE	0.0167954	6.52689e-06
NFE2L2	0.0167928	0.0201745
CSRP2	0.0167672	3.37029e-05
TAZ	0.016752	2.30948e-07
COL9A2	0.0167337	0.0184484
PSME1	0.0167281	0.0541657
LOC51149	0.0166936	0.37499
PJA2	0.0166653	0.0262066
GYG	0.0166314	0.011595
KIAA1579	0.0166133	0.00133067
CPM	0.0165972	7.14909e-06
ATP6V1E1	0.0165908	0.00355583
MASP1	0.0165463	2.68343e-08
DPT	0.016544	4.95048e-06
CIT	0.0165328	0.0521416
MRPL33	0.016531	0.0230224
FBXO32	0.0165096	3.65638e-05
AHSG	0.016501	0.028531
GFER	0.0164952	0.0962343
C4A	0.0164899	0.841942
CTSB	0.0164625	1.40177e-08
TMSB4X	0.0164554	0.266004
RAB7	0.0164501	0.0727831
IL1R1	0.0164128	0.00638701
MYC	0.0164095	0.05018
KIAA0303	0.01638	5.45693e-05
ORM1	0.0163646	0.0482797
NS	0.0163636	0.000343303
MAGED2	0.0163492	0.0727831
ANXA4	0.0163175	3.65638e-05
ALOX15B	0.0163172	0.00039337
SLC14A1	0.0163166	1.89833e-06
M6PR	0.0163149	0.00355583
IGFBP5	0.0162813	0.142084
AK3	0.0162793	0.0168509
PBXIP1	0.0162719	0.0230224
TNFAIP3	0.016242	0.00823189
MGC5395	0.0162419	0.0562539
JAM3	0.01623	0.000625908
RIS	0.0162247	6.52689e-06
CYP1B1	0.0162226	0.0140105
HNRPDL	0.016168	0.083858
GLUD1	0.016165	0.002139
DPT	0.0161285	4.97928e-07
SAP18	0.0161214	0.113675
UQCRB	0.0161142	0.428996
RAB27A	0.0161062	0.000759491
SCD	0.0160954	0.0781637
FBXL5	0.0160845	0.0230224
GPR160	0.0160834	0.00133067
RNASE1	0.016079	0.00284624
MORF4L2	0.0160738	0.00782933
YAP1	0.0160734	0.000117531
SPOCK	0.0160551	0.792365
SMARCA2	0.0160525	0.0127531
ANKH	0.0160515	0.00782933
ZNF288	0.0160088	0.00955075
PBX1	0.0159828	4.97928e-07
NRLN1	0.0159775	1.03248e-07
HRB2	0.015965	0.000117531
DKFZp434B0417	0.0159648	1.07353e-08
AMOTL2	0.0159581	0.000136314
PKIB	0.0159508	0.000226057
MSMB	0.015948	0.036576
nexilin	0.0159401	6.84814e-07
ACHE	0.0159346	0.401457
HLA-DRB3	0.0159345	0.202774
NAP1L1	0.0159194	0.968191
LOC197322	0.0159067	0.854442
PAFAH1B1	0.0158956	3.08798e-06
TUBA1	0.0158837	0.000712325
PAM	0.0158655	0.000450044
PTPN21	0.0158651	2.68343e-08
LRRFIP2	0.01585	6.90107e-05
TLN1	0.0158434	0.0160978
MSN	0.0158402	0.00039337
FN1	0.0158286	0.028531
COX6B	0.0158241	0.507489
PAK1IP1	0.0157971	2.58301e-07
DDB1	0.0157446	0.191543
MAPK1	0.0157428	0.0153741
OGN	0.0156729	8.56323e-06
NFKBIA	0.0156636	0.0868264
TNFAIP2	0.0156471	0.065275
LTBP1	0.0156389	4.29745e-05
MAP1B	0.0156385	6.52689e-06
H63	0.0156241	0.00039337
PALMD	0.0156102	0.000226057
SELK	0.0156074	0.036576
GLO1	0.0155923	0.930089
VPS35	0.0155913	0.719578
NCOA4	0.0155865	0.0262066
RTN4	0.0155676	0.00707583
NFIA	0.0155608	1.88002e-05
TFF3	0.0155518	0.37499
SND1	0.015527	0.942776
BCAS1	0.0155052	0.0184484
TES	0.0155042	0.000862453
ITGA5	0.0154945	5.45693e-05
MTPN	0.015494	0.000667843
TCTEL1	0.0154661	0.0562539
PRRX1	0.0154486	3.08798e-06
ETV2	0.0154453	0.0677046
SH3BGRL2	0.0154385	1.84207e-07
SPP1	0.0154261	0.121301
PIK3C2B	0.0154245	0.000667843
RPS12	0.0154109	0.252397
SYNPO2	0.0154041	6.40299e-08
CXX1	0.0153873	0.00638701
FEZ2	0.0153856	1.22083e-05
GPA33	0.0153523	6.52689e-06
STK17A	0.0153453	0.487197
LRRN1	0.0153291	0.0160978
KIAA1450	0.0152992	0.000809483
CASP7	0.0152637	6.84814e-07
EVA1	0.015257	1.64325e-07
TNFAIP3	0.0152466	0.000809483
ZAK	0.0152409	1.55601e-06
TBL1X	0.0152317	0.00707583
OGN	0.0152068	3.736e-06
BUCS1	0.015166	0.0041876
SELENBP1	0.0151522	0.0962343
NEDD4L	0.0151227	0.487197
OAZIN	0.0150953	0.0201745
EDEM1	0.0150784	0.025106
HIBADH	0.0150778	1.33229e-05
SLC25A6	0.0150181	0.000712325
STEAP2	0.0150026	0.245776
FLJ20054	0.0149986	0.581797
GOLGB1	0.0149948	0.00638701
YWHAB	0.0149908	0.00141372
SSPN	0.0149897	2.88681e-07
RGS5	0.0149651	0.00268998
PLAB	0.0149604	0.0160978
KDELR1	0.0149572	0.383692
PARK7	0.0149414	0.0396479
LUM	0.0149267	0.00441938
GTF2I	0.0149235	0.160562
KIAA0014	0.0149235	2.58301e-07
SLC2A5	0.0149165	4.47129e-07
RLN1	0.0149147	0.00441938
C1orf24	0.0149034	0.000126601
THBS4	0.0148892	0.00133067
PNMA1	0.0148885	5.9556e-06
LAMA4	0.0148837	0.000101164
DKFZP564O123	0.014878	4.50968e-06
PTPN13	0.0148619	0.202774
KIF1B	0.014854	0.0176341
PRG1	0.0148214	0.000169731
SFRS11	0.0148172	0.477215
DKFZP564O0823	0.0148157	7.60536e-07
KDELR2	0.0148009	0.287331
CLDN8	0.0147489	0.0754349
TNFRSF21	0.0147306	0.00159402
RABGGTB	0.0147195	0.366409
ETV1	0.014714	0.0898777
FKBP5	0.0147058	0.102939
UBE2J1	0.0147036	0.1861
TTN	0.0146899	0.626388
SFRS10	0.0146759	0.129314
DUSP16	0.0146632	0.0562539
FLJ22531	0.0146613	1.80628e-10
LEPR	0.0146551	0.0521416
NPR3	0.0146393	2.04649e-05
TBL1X	0.0146316	0.0140105
DSCR1L2	0.0146269	2.04649e-05
COL6A1	0.0146184	0.000586388
WFDC1	0.014611	9.17379e-08
SFPQ	0.0146074	0.968191
KIAA1211	0.014587	0.767869
KIAA0089	0.0145791	0.000809483
CNTN1	0.0145781	3.39755e-06
PLN	0.014565	0.00150142
HLA-DRB3	0.0145165	0.0995426
MGC16063	0.0145042	0.000182449
FLJ20080	0.0144899	0.0809709
TSPYL	0.0144638	1.02353e-05
BACH	0.0144535	0.000367556
TDE1	0.0144514	0.013369
ATP2A2	0.0144446	0.002139
TM4SF10	0.0144374	1.11813e-05
LOC152485	0.0144305	0.0176341
SVIL	0.0143973	1.97206e-09
GALNT3	0.0143889	0.410518
MYH9	0.0143879	0.245776
SLC25A6	0.0143855	0.0297571
SUI1	0.0143798	0.0727831
WAC	0.0143647	0.00179484
LIFR	0.0143523	0.0606279
IFITM2	0.0143369	1.72623e-05
COL6A1	0.0143361	0.000343303
BBX	0.0143301	3.96489e-05
CD99	0.0142999	0.065275
GHITM	0.0142778	2.22662e-05
SFRP4	0.0142765	0.121301
OSBPL1A	0.0142753	0.000809483
BM-002	0.0142491	0.00909192
MCAM	0.0142435	5.04159e-05
EXTL3	0.0142423	0.00268998
CES1	0.014222	6.90107e-05
BBX	0.0142152	0.00110734
SDC2	0.0142114	1.40177e-08
RPS27L	0.0142063	0.0584075
DMD	0.0142	1.84207e-07
CAPZB	0.0141846	0.00110734
SH3MD2	0.0141739	0.0105296
DUSP6	0.0141485	0.626388
PISD	0.0141327	0.18077
VIM	0.0141193	0.0323434
SHFM1	0.0141166	0.487197
LOC91663	0.0140957	0.0809709
MBNL1	0.0140822	0.000299142
CTNND1	0.0140819	0.0210882
KIAA0592	0.0140741	0.00707583
TU3A	0.0140655	1.30462e-07
UBE3B	0.0140639	0.333304
SOX4	0.0140501	0.00865253
RGS5	0.0140297	0.00782933
MBNL2	0.0140138	0.000367556
SPOCK3	0.0139871	0.000586388
MST4	0.0139808	8.56323e-06
EVA1	0.0139698	2.42141e-05
BBX	0.0139621	0.00150142
PELI1	0.0139608	0.0220372
RPL28	0.0139597	0.252397
ARHB	0.0139532	5.90381e-05
SIMP	0.0139522	0.00375626
RICS	0.0139504	0.000625908
AMOTL2	0.0138947	0.000260252
C14orf43	0.0138894	0.447941
TRAP150	0.013881	0.467344
FVT1	0.0138746	0.000977957
MLL5	0.0138718	0.0930131
DDR2	0.0138697	5.04159e-05
RPL17	0.0138676	0.0464392
GPSN2	0.0138641	0.214469
WSB2	0.0138367	0.0809709
FLNB	0.0138216	0.117441
VEGF	0.0138083	0.000712325
C1S	0.013802	0.00336501
MXI1	0.0137756	0.00179484
SYNE1	0.0137702	0.0121621
ZNF350	0.0137644	0.0201745
STARD4	0.0137561	4.50968e-06
GCNT1	0.0137548	0.00441938
NEDD4L	0.0137535	0.266004
LPHN2	0.0137495	2.80497e-06
FLJ21062	0.0137492	0.0140105
SH3BGRL2	0.0137198	0.000862453
GALNT1	0.013671	0.0192949
ALDH7A1	0.0136682	0.0168509
BICD1	0.0136651	1.22083e-05
KIAA1102	0.0136569	0.000586388
ANTXR1	0.0136497	1.11813e-05
WSB1	0.0136485	0.00110734
SSPN	0.0136483	6.52689e-06
SPINT2	0.0136437	0.341396
PAFAH1B2	0.0136386	0.0220372
VAMP8	0.0136212	0.0351164
FLJ32810	0.013598	0.000977957
SYNJ2BP	0.0135781	0.0809709
GSTA4	0.0135738	0.00865253
ATP5F1	0.0135625	0.0482797
ZNF292	0.0135418	0.125259
ATP5J	0.0135375	0.0160978
YME1L1	0.0135263	0.0323434
TAX1BP1	0.0135025	0.121301
SCUBE2	0.013496	0.000343303
CNN1	0.0134858	2.09484e-06
MMP19	0.0134821	0.00672364
TRIM2	0.0134781	1.02353e-05
DDX24	0.0134688	0.000210556
MEIS2	0.0134509	2.28624e-09
MTAC2D1	0.0134245	0.00125207
NARS	0.0134221	7.45622e-05
SYNCRIP	0.0133967	0.684057
RFC4	0.0133864	0.392514
MAPRE1	0.013385	1.88002e-05
ALDH1A2	0.0133837	6.40299e-08
THBS1	0.0133836	0.302163
PAM	0.0133831	0.0380861
FZD2	0.0133696	0.0230224
MYCD	0.0133685	9.37997e-09
MAP1LC3B	0.0133556	0.000320526
FLJ20366	0.0133406	0.000260252
NFIL3	0.0133395	0.000299142
TAGLN	0.0133336	0.025106
TUBA1	0.0133302	0.000712325
HPS3	0.0133279	0.18077
SKP1A	0.0133237	0.00117769
LMAN1L	0.013321	0.00240032
C1S	0.013316	0.00638701
SPUVE	0.0133137	0.000809483
LRRFIP2	0.0133134	0.0429321
C20orf99	0.0133133	1
SDHD	0.0132987	0.0521416
C14orf2	0.0132972	0.0995426
KHDRBS1	0.0132921	0.581797
TRAM1	0.0132832	0.0140105
DAD1	0.013277	0.0337059
NFIB	0.0132739	0.0562539
CD38	0.0132609	2.04649e-05
ALDH6A1	0.0132607	0.18077
MYB	0.0132388	0.00125207
FBLN1	0.0132291	0.00226628
NR2C2	0.0132254	0.317487
ARPC2	0.0132215	0.170445
FKBP1A	0.013203	0.155784
PRDX1	0.013193	0.457586
EPHA7	0.0131929	4.29745e-05
HRB	0.0131698	0.102939
PLA1A	0.0131615	0.011595
FDFT1	0.0131592	0.0105296
JWA	0.0131575	0.0262066
ZNF288	0.0131511	0.00491745
MCP	0.0131467	0.592807
PSMB7	0.0131326	0.00125207
C6orf56	0.0131174	6.52689e-06
CAPNS1	0.0130933	0.467344
GPM6B	0.0130851	3.59789e-07
RARRES1	0.0130823	1.11813e-05
EEF2K	0.0130673	4.50968e-06
KIAA1671	0.0130607	0.000450044
ABCC1	0.0130489	0.0176341
HNRPH1	0.0130482	0.0310275
FGF7	0.0130273	0.00150142
ZAP	0.0130188	0.854442
SPF45	0.0130143	0.00141372
ATP6V0E	0.0129995	0.117441
eIF3k	0.0129897	0.129314
TWSG1	0.0129893	0.00491745
PRELP	0.0129716	0.000210556
JUN	0.0129712	0.000182449
TPM1	0.0129697	3.10512e-05
KIAA0303	0.0129562	0.000109064
NPAS3	0.0129541	0.00707583
KIAA0114	0.0129287	1.45317e-05
MGC4248	0.0129227	0.000343303
SMARCC1	0.0128895	0.00110734
ENTH	0.0128864	1.84207e-07
DJ971N18.2	0.0128797	0.000279075
CAPN6	0.0128726	2.54641e-06
SFN	0.0128601	0.002139
SMBP	0.0128561	0.879546
CRHBP	0.0128482	0.0051847
HIG1	0.0128431	1.88002e-05
EIF4B	0.0128408	0.252397
FATE	0.012837	0.0562539
DNAJD1	0.0128294	0.00254145
TRPS1	0.0128247	0.00254145
PLAC4	0.0128034	0.615105
APEX1	0.0127976	0.028531
TIMP1	0.0127903	0.0995426
KLF4	0.0127726	0.125259
PPP1R12A	0.0127685	7.60536e-07
CART1	0.0127628	0.560064
FLJ23091	0.0127573	0.00301059
MMP2	0.0127559	1.88002e-05
TM4SF1	0.0127439	0.0100297
DSCR1	0.0127391	1.27226e-06
MAIL	0.0127389	0.0210882
OASIS	0.0127294	0.0727831
ALDH1A3	0.0127223	0.930089
API5	0.0127171	0.00909192
PLA2G7	0.0127105	0.00823189
PHCA	0.0126927	0.197101
PIK3R1	0.0126903	0.00110734
CYP1B1	0.0126872	0.0429321
RPL36AL	0.0126632	0.866978
LOC152485	0.0126331	0.00104083
KIAA0972	0.0126264	0.980911
TGFBR3	0.0126255	3.96489e-05
IMPDH2	0.012621	0.0310275
MLN51	0.0126156	0.0192949
FALZ	0.0126132	0.00909192
RPS20	0.0126118	0.0930131
KIAA0830	0.0125983	0.00375626
FLJ14675	0.0125802	0.00039337
APM2	0.012576	0.000809483
KIAA1522	0.0125755	0.0562539
PRKWNK1	0.0125672	0.507489
UGT1A10	0.0125641	0.0273478
MET	0.012562	0.0127531
UREB1	0.012551	0.000242601
LOC91663	0.0125439	1.58423e-05
COL4A5	0.0125237	0.00375626
NHP2L1	0.0125147	0.000712325
MGP	0.0125063	0.00336501
UTRN	0.0125045	0.0995426
ARTS-1	0.0124992	0.000182449
ECHDC1	0.012497	0.00150142
HSPC117	0.0124726	0.000625908
FLJ10697	0.0124658	0.00466251
TES	0.0124605	0.000367556
TMSB4X	0.0124565	0.0962343
SFRS3	0.0124515	0.239275
FOSB	0.012445	0.00039337
FBXL3A	0.012438	0.013369
AHCY	0.0124276	0.0868264
XTP2	0.0124246	0.0153741
XPNPEP1	0.0124227	0.0146786
AKAP12	0.0124213	4.50968e-06
COX7C	0.0124197	0.637757
CMT4B2	0.0124093	0.0210882
MMP7	0.0124038	0.0868264
MAPK10	0.0123964	0.0140105
LGALS3	0.012396	0.00301059
POPDC2	0.0123595	7.13791e-09
MDS027	0.0123591	0.0995426
SC4MOL	0.0123572	0.00606536
DLD	0.0123563	4.10582e-06
STAT1	0.0123545	0.0210882
TGFBR2	0.012325	0.00268998
KCNAB1	0.0123155	0.00110734
EVA1	0.0123086	6.84814e-07
PLEKHC1	0.0123081	1.03762e-06
CUL1	0.0122881	0.002139
FKBP9	0.0122849	0.000101164
FBN1	0.0122771	0.00104083
ZFP106	0.0122695	0.226634
GABARAPL2	0.0122692	0.028531
GUCY1A3	0.0122664	0.0521416
GOT2	0.0122635	0.232894
SGK	0.0122618	0.011595
RPS15A	0.0122548	0.917419
CAST	0.0122524	0.0168509
TCF2	0.0122399	0.841942
RAB27A	0.0122278	0.0160978
DNAJC3	0.0122263	0.065275
CaMKIINalpha	0.0122225	0.993637
RYBP	0.0122213	0.0995426
GSTM5	0.0122156	7.22445e-08
STARD3NL	0.0122099	0.028531
DNCI2	0.0121965	0.0160978
FLN29	0.0121909	0.00865253
BF	0.0121876	0.0521416
ANKRD15	0.012186	0.00039337
ERdj5	0.0121566	0.0127531
GDEP	0.0121502	0.00133067
LITAF	0.0121421	0.00110734
ATBF1	0.0121369	0.00014671
ENPP2	0.012134	3.37029e-05
PTGIS	0.0121249	1.64325e-07
C13orf12	0.012096	0.00355583
SPG20	0.0120814	8.56323e-06
CTSB	0.0120813	0.00117769
DNAJA1	0.0120755	0.00190356
PBX1	0.0120747	6.90107e-05
GABRG2	0.0120617	3.39755e-06
SLC1A5	0.0120574	0.37499
CDKN1B	0.012043	8.56323e-06
UTRN	0.0120401	0.25914
SREBF1	0.0120182	0.0629166
RNF141	0.0120135	0.00159402
LOH11CR2A	0.0120093	1.16107e-07
HSPD1	0.0120006	0.25914
RBM9	0.0119963	0.05018
ST5	0.0119874	1.27226e-06
STS	0.0119664	0.00240032
FACL3	0.0119358	0.0781637
PAK1	0.0119313	0.00254145
TUFM	0.0119306	0.000367556
MGC4248	0.0119208	0.00909192
PCOLCE2	0.0119207	1.03762e-06
TFRC	0.0119145	9.37952e-05
ADD3	0.0119139	0.0041876
NPR2L	0.0119119	1.22083e-05
C14orf32	0.0119107	0.0041876
PRCP	0.0119102	0.0809709
PAM	0.0119062	0.0168509
TXNIP	0.0119052	0.121301
COX7A1	0.0118943	1.14933e-06
AP1G1	0.0118904	0.110004
KRT19	0.0118805	0.00782933
SFRS11	0.0118665	0.266004
CDC27	0.0118624	5.43134e-06
DKFZP586A0522	0.0118562	2.06336e-07
UTRN	0.011855	0.0521416
HLA-DQB1	0.0118325	0.0201745
BLMH	0.01183	0.0127531
AIP1	0.0118172	2.09484e-06
PDE8B	0.0118073	0.00254145
TM4SF13	0.0118001	0.00823189
C6orf56	0.0117944	0.00169174
RPL41	0.0117897	0.252397
GBP2	0.0117829	0.0005141
KIAA0476	0.0117818	0.000667843
KIAA0905	0.0117734	0.302163
Ells1	0.0117686	0.00606536
GC20	0.0117597	0.00284624
LAP1B	0.0117561	4.29745e-05
C6orf37	0.0117353	0.160562
KCNMB1	0.0117349	4.43463e-08
CXCL14	0.0116944	0.0412628
PURA	0.0116906	0.00638701
ITGB3	0.0116846	0.0995426
GSPT1	0.0116811	0.0201745
IRF2	0.0116646	4.50968e-06
DRPLA	0.0116483	0.028531
EDNRB	0.0116379	7.60536e-07
KDELR3	0.0116364	0.00150142
NUDT9	0.0116325	0.0323434
CREB3L2	0.0116322	0.0562539
SPTAN1	0.0116305	0.0380861
HIPK1	0.0116299	0.00375626
GCC2	0.0115804	0.0868264
PCDH7	0.0115708	2.30948e-07
HNRPU	0.0115531	0.383692
VAMP2	0.0115477	0.013369
SNK	0.0115333	0.90477
KLHL5	0.0115325	0.0005141
IDI1	0.0115207	0.00190356
CKLFSF6	0.0115125	0.0677046
SPG20	0.0114919	2.31031e-06
SYCP1	0.0114834	0.592807
STARD7	0.0114771	0.0105296
LDHB	0.0114648	0.000549159
RGS1	0.0114584	0.025106
EFS	0.0114511	9.17379e-08
HBB	0.011447	0.00201819
SPARC	0.011443	0.191543
SCP2	0.0114428	0.208563
APOBEC3C	0.0114403	1.55601e-06
CKB	0.0114359	0.0230224
TCF4	0.0114307	0.00104083
CPM	0.0114263	0.0105296
TM4SF10	0.011425	8.18694e-09
MXI1	0.0114244	0.00782933
SDBCAG84	0.0114221	0.615105
MXI1	0.0113986	0.0727831
ACADL	0.0113963	0.00782933
SLPI	0.0113911	0.0521416
KIAA1268	0.0113909	0.0262066
PTP4A1	0.0113904	0.0105296
FLJ13263	0.0113877	0.0210882
PRPS2	0.0113797	0.000625908
MTSG1	0.0113776	0.000136314
KPNB2	0.0113728	0.202774
RAB3B	0.0113598	0.325334
PER2	0.0113503	0.00782933
AQP5	0.0113462	0.00672364
NELL2	0.0113379	0.000210556
GABARAP	0.0113279	0.117441
PPP2CB	0.011326	3.45599e-08
BCL2L2	0.011322	0.000667843
TMPRSS2	0.011314	0.083858
HOXA13	0.01131	3.96489e-05
RGS5	0.0113085	0.160562
SSPN	0.0113005	1.22083e-05
SRRM1	0.0112739	0.00396671
STAT5B	0.0112721	0.00441938
ABCD3	0.0112716	0.00201819
KLK3	0.0112638	0.419699
FLJ20254	0.0112508	0.142084
MAT2B	0.0111997	0.00039337
LSAMP	0.0111924	1.33229e-05
HIF1A	0.0111898	0.000625908
PRKAR1A	0.0111801	0.113675
ZNF185	0.0111787	1.84207e-07
KIAA0853	0.0111781	0.272991
CYBRD1	0.0111745	0.00707583
SP100	0.0111669	0.00375626
GNAI2	0.0111651	0.0606279
HDAC1	0.0111593	0.160562
CDKN1B	0.0111578	0.000759491
NR2F1	0.0111366	0.0110511
AP1G2	0.0111352	4.01231e-07
ALEX1	0.0111341	7.60536e-07
2008-04-03	0.0111267	0.349612
HP1-BP74	0.0111244	0.0110511
ITGA6	0.0111153	0.477215
RAB1B	0.011108	0.592807
SLC33A1	0.0111075	0.731556
KIAA0152	0.0111048	0.438411
SCRG1	0.0111034	7.89635e-10
DGKA	0.0110985	0.00226628
DKFZP434D1335	0.0110878	0.011595
MDH1	0.0110875	0.0754349
TM7SF3	0.0110872	0.000918556
CYB561	0.0110819	0.366409
WISP1	0.0110814	0.0781637
CALD1	0.0110755	1.22083e-05
TNC	0.0110727	3.96489e-05
HMGN4	0.0110704	0.000712325
TOB1	0.0110687	0.649211
MGC15737	0.0110625	0.00336501
KPNA6	0.0110517	0.00301059
SCD	0.0110485	0.392514
PTMA	0.0110442	0.102939
BTEB1	0.0110437	0.142084
LENG4	0.011043	0.0210882
MBNL2	0.0110366	7.82637e-06
DNCLI2	0.0110343	0.000343303
C20orf43	0.0110342	0.00955075
BBX	0.0110239	0.000279075
NIFU	0.011021	0.0412628
MAOA	0.0110154	0.333304
PALM2	0.0110041	0.00336501
TACSTD1	0.0109891	0.000136314
SNTB2	0.0109853	0.00169174
NDP52	0.0109784	0.00823189
NDRG3	0.0109766	0.0146786
NDUFB9	0.0109643	0.637757
H2AV	0.0109604	0.00707583
SKP1A	0.0109503	0.000126601
PPIC	0.0109463	0.121301
SLC13A1	0.0109308	0.000117531
ACACA	0.0109305	0.0273478
BMP6	0.0109249	0.477215
PGK1	0.0109229	0.0297571
KIAA1025	0.0109016	0.170445
FMOD	0.0109006	0.90477
SLC15A2	0.0108867	1.55601e-06
SLC6A13	0.0108859	0.232894
DJ167A19.1	0.0108781	0.0380861
UGP2	0.0108592	0.000420835
KIAA1474	0.010854	3.736e-06
LOX	0.0108505	0.220492
OSBPL1A	0.0108494	0.0121621
DPM1	0.0108354	0.00201819
EIF3S10	0.010835	0.106426
SIM2	0.0108331	0.000549159
RARRES3	0.0108325	0.0337059
H3F3A	0.0108183	0.942776
FBXL11	0.0108174	0.129314
GDF1	0.0108085	0.00169174
LOC123803	0.0108071	0.0201745
DEGS	0.0107953	0.309764
STX12	0.0107914	0.0297571
SLC25A5	0.0107894	0.719578
SEMA6C	0.0107884	5.43134e-06
CHST3	0.0107857	5.9556e-06
IDS	0.0107779	0.00159402
UBE1	0.0107703	0.637757
CGI-26	0.0107631	0.00396671
INSR	0.010763	0.252397
SRPR	0.010762	0.0337059
GHR	0.0107566	0.0168509
GMNN	0.0107555	0.0412628
BMI1	0.0107531	0.00375626
HBXIP	0.0107434	0.202774
ARF4	0.0107293	0.137726
FLJ32954	0.0107172	0.497289
EVA1	0.0107126	3.96489e-05
MLC1SA	0.010705	0.028531
SAA2	0.0107038	0.024045
KIAA0853	0.0107028	8.56323e-06
CYP3A4	0.0106804	3.04673e-08
PSMB9	0.0106754	2.85945e-05
LOC285440	0.01067	0.000109064
DKFZP564K1964	0.010666	0.155784
ChGn	0.0106558	0.719578
HMGN3	0.0106518	0.00110734
ITGA9	0.0106515	8.14439e-08
PPP1R1B	0.0106467	0.0677046
EMP1	0.0106463	0.00441938
SDC3	0.0106364	0.0323434
FLJ14600	0.0106248	0.028531
CENTB1	0.0106202	4.95048e-06
SQRDL	0.010618	0.00169174
BCMP11	0.0106106	0.00240032
DKFZP586A0522	0.0106082	9.36158e-07
KIAA1164	0.0106061	0.000182449
TGOLN2	0.010606	0.00254145
PCNP	0.0106052	0.013369
GDI1	0.010592	0.0201745
IRF6	0.010587	0.011595
SNX19	0.0105827	0.036576
SEMG2	0.0105752	0.245776
DDX17	0.0105711	0.980911
ARFGAP3	0.0105701	0.252397
TACC1	0.0105673	0.000367556
NFIB	0.0105627	0.0754349
LAF4	0.0105609	0.000299142
MS4A8B	0.0105608	0.00039337
COX7B	0.0105584	0.170445
SEMA3C	0.0105567	0.0176341
NR2F1	0.0105265	0.0192949
UBE2R2	0.0105262	0.549345
SOCS2	0.0105208	0.0606279
ANXA4	0.0105113	0.000420835
OK/SW-cl.56	0.0105039	0.317487
CALU	0.0105004	0.137726
CPM	0.0104951	2.04649e-05
GCNT1	0.0104924	0.13347
BCOR	0.0104917	0.00014671
CUGBP2	0.0104809	4.95048e-06
AGR2	0.0104792	0.110004
MXI1	0.0104657	0.0041876
OSBP	0.0104637	0.0192949
SMT3H2	0.0104584	0.00955075
BS69	0.0104518	0.0310275
ACADL	0.0104487	0.000182449
DNAJC8	0.0104479	0.0297571
SLC38A1	0.0104477	5.45693e-05
RALB	0.0104398	0.00179484
AHCYL1	0.0104365	0.106426
COL4A6	0.0104316	5.01665e-08
RAB2	0.0104313	0.942776
FBLN1	0.0104127	1.58423e-05
FLJ31842	0.0104113	0.0105296
KLK3	0.0104024	0.743599
MDM4	0.0103962	0.0521416
EAF2	0.0103947	0.000320526
FLJ20400	0.0103946	0.13347
MMP2	0.0103903	0.00190356
MAP4K5	0.0103875	0.00336501
ALDOA	0.0103826	0.637757
SF1	0.0103776	0.00169174
MGC15937	0.0103745	0.000226057
DDX3Y	0.01037	0.0482797
SERPINB1	0.0103667	6.84814e-07
MEG3	0.0103646	0.00268998
RBMS3	0.0103621	9.36158e-07
VPS35	0.01036	0.245776
KIAA0367	0.0103579	0.000712325
IRS2	0.0103365	0.0584075
FLRT3	0.0103302	2.58301e-07
BNIP3L	0.0103293	0.000136314
RAGE	0.0103265	0.660747
HSD17B7	0.0103264	0.366409
EIF4EBP2	0.0103244	0.0153741
CYFIP1	0.010324	0.13347
TARBP1	0.0103214	0.0541657
HRI	0.0103178	0.0337059
USP9X	0.0103174	0.0140105
RPL14	0.0103139	0.0210882
DKFZP564O123	0.0103085	0.00190356
SLC25A4	0.0103035	2.54641e-06
NR2F2	0.010298	0.383692
MAP3K7IP2	0.0102939	0.00707583
CNTN1	0.0102931	8.6926e-05
C14orf31	0.0102911	5.40775e-09
UBE2B	0.0102793	0.649211
FLJ11273	0.0102771	9.36448e-06
KRT17	0.0102766	6.38442e-05
CHP	0.0102756	0.0562539
NONO	0.0102735	0.672363
TMEPAI	0.0102687	0.917419
ZNF165	0.0102684	0.497289
ANXA11	0.0102681	0.419699
NME2	0.0102679	0.00491745
UBR1	0.0102624	0.000101164
RPL9	0.0102572	0.570882
U2AF2	0.010253	0.170445
COL4A1	0.0102448	0.00491745
RECQL	0.0102424	0.00268998
AP1G1	0.0102399	0.00284624
CGI-109	0.010239	0.165449
ID2	0.0102324	0.00575813
PGR1	0.0102317	0.487197
CUL4A	0.0102315	0.170445
ENC1	0.0102257	2.42141e-05
PA2G4	0.0102212	0.151112
RAB22A	0.0102095	3.736e-06
LAPTM4B	0.0102052	0.000712325
AKR1A1	0.0102034	0.719578
EMP2	0.0102033	0.0337059
RIOK2	0.010195	0.036576
HSRG1	0.0101812	0.175552
C6orf56	0.0101685	0.00744419
PBEF	0.0101621	0.0230224
C20orf178	0.0101617	4.65574e-05
GBP1	0.0101543	0.002139
PFN1	0.0101521	0.438411
LOC223082	0.010149	0.707667
A2M	0.0101383	0.00491745
KLF2	0.0101287	0.0201745
HLA-DRB3	0.0101243	0.155784
OCLN	0.0101202	1.33229e-05
ACAD8	0.0101172	0.0105296
SLC12A9	0.0101145	0.00355583
MLLT4	0.0101056	0.0727831
C14orf1	0.010104	0.13347
ARPC1B	0.0100976	0.357949
NCOA1	0.010095	0.170445
SAT	0.0100773	0.603911
C14orf170	0.0100554	0.0273478
CBS	0.0100513	0.142084
VPS29	0.0100491	0.028531
AADAT	0.0100438	0.00201819
SYNCRIP	0.0100391	0.00355583
TDE2	0.010037	0.00179484
HSPC148	0.0100342	0.80469
DSIPI	0.010027	3.08798e-06
EIF1AY	0.0100263	0.000226057
DSCR1L1	0.0100092	2.63196e-05
HLA-DRB3	0.0100043	0.0220372
C10orf45	0.0100014	0.0629166
EPAS1	0.00998739	0.000299142
RAB31	0.00998311	8.6926e-05
SVIL	0.00998294	8.56323e-06
CALM3	0.00997959	0.036576
C10orf48	0.00997555	4.50968e-06
PRELP	0.00997454	0.000226057
LCP1	0.00997376	0.457586
OACT1	0.00997128	0.0005141
CPM	0.0099568	0.000918556
MGC5306	0.0099543	0.028531
ALP	0.00994763	1.22083e-05
PRO0149	0.00994688	0.106426
DDR2	0.00994133	0.000242601
BA108L7.2	0.00991915	6.90107e-05
MRPL36	0.00990996	0.0868264
SLC25A5	0.00990885	0.000101164
NAT1	0.00989893	1.89833e-06
FLJ90492	0.00988947	0.170445
AGXT	0.0098881	0.00301059
DKFZP586N0721	0.00988196	4.65574e-05
DKFZP434D146	0.00987966	0.0184484
NFE2L1	0.00987262	0.392514
RAB23	0.0098666	0.000299142
VIL2	0.00984537	0.155784
SNAI2	0.00984531	5.54114e-07
KRT13	0.00983349	3.736e-06
STARD3NL	0.00983269	0.0140105
SFRS4	0.00981523	0.294686
LBH	0.00981193	0.175552
TU3A	0.00981031	6.84814e-07
PSMB6	0.00980631	0.160562
GNG12	0.00980615	0.00240032
ATP2B4	0.00980405	4.10582e-06
FOXF1	0.00978492	0.000420835
PTPN11	0.00978385	0.00179484
C6orf62	0.00978049	0.955478
ZFP106	0.00977202	0.13347
KIAA0494	0.00976767	0.000117531
RBPMS	0.0097618	6.40299e-08
URB	0.00976056	0.025106
LOC92912	0.00975665	0.013369
PIAS1	0.00975633	0.0110511
SLA2	0.00975602	0.00466251
DKFZP564D166	0.00975564	0.428996
TCF4	0.00975312	0.0192949
MS4A8B	0.00975123	0.000299142
IQGAP1	0.00973686	0.1861
BCAP31	0.00973571	0.0396479
DMD	0.00973481	2.64707e-09
GCN5L1	0.0097339	0.102939
KIAA1450	0.00972793	0.011595
MT1B	0.00971863	0.000712325
MADP-1	0.00971734	0.197101
MGC13272	0.00970943	0.660747
RPL35A	0.0097018	0.287331
BM045	0.00968461	0.392514
DKFZP564O1863	0.00968374	0.0273478
PEX12	0.00968234	1.14933e-06
CNTNAP1	0.00967842	0.013369
QP-C	0.00967801	0.78009
TP73L	0.00967771	2.30948e-07
CCT8	0.00967499	0.13347
RAP2B	0.00966416	0.00284624
NME1	0.00966145	8.05248e-05
LOC129642	0.00965312	0.0781637
KRT13	0.00965218	8.05248e-05
PRIM2A	0.00965157	0.00318339
TCF8	0.00964693	3.65638e-05
DUSP5	0.00964499	0.0051847
RPL11	0.00964101	0.0541657
MGC71745	0.00963037	0.00909192
VPS35	0.00961765	0.603911
APOC1	0.00961623	0.00104083
ELF1	0.00961401	0.0140105
THOC3	0.00961113	0.438411
SART2	0.00960785	0.00865253
BTN3A3	0.00960322	0.0930131
LOC91663	0.00959748	0.0201745
HLA-E	0.00959109	0.165449
MGC12538	0.00959105	0.0168509
PEA15	0.00958766	0.160562
DHRS6	0.00958482	3.59789e-07
C20orf110	0.00958356	1.02353e-05
RAF1	0.00957906	0.0702068
POLR2C	0.00957282	0.245776
ATP1A2	0.00956767	3.10512e-05
JUN	0.00956766	0.0041876
IRF2BP2	0.00956699	0.0168509
KIAA1295	0.0095646	1.7192e-06
TACC1	0.00956289	4.97928e-07
AEBP1	0.00954855	0.106426
BBX	0.00952583	3.96489e-05
PGC	0.00951965	0.626388
ZNF146	0.00951361	0.0140105
TEBP	0.00951119	0.0562539
ATF4	0.00950645	0.980911
NDUFB5	0.00950451	0.0521416
NDUFA7	0.00949757	0.013369
KIAA0830	0.00949735	0.00375626
FLJ13639	0.00949597	0.191543
CTNNA1	0.00948933	0.00301059
LCP1	0.00948656	0.309764
PTBP2	0.0094801	0.00150142
GOLPH3	0.00947444	0.660747
RPL31	0.009473	0.581797
PTEN	0.00946997	0.00110734
XTP2	0.00946897	0.942776
DPYSL2	0.00946787	0.000420835
TRIP8	0.00946775	0.0105296
SHB	0.00946517	0.00375626
RAB2	0.00945643	0.0220372
MXI1	0.00945258	1.11813e-05
SNX1	0.00944623	0.0541657
CCL2	0.00944486	0.00375626
SLC39A1	0.00942558	0.0562539
RUVBL2	0.00941982	0.117441
FGFR2	0.00941629	3.59789e-07
MT3	0.00941279	0.000136314
C20orf42	0.00941182	0.266004
YWHAZ	0.00940792	0.317487
SUCLG1	0.00940482	0.252397
TUBA2	0.00939898	0.00707583
F3	0.00939749	0.930089
CAST	0.00939143	0.000210556
DDX3X	0.00938971	0.00301059
G1P3	0.00938392	0.467344
CSDA	0.00938319	1
BTN3A1	0.00938182	0.00110734
FLJ10276	0.00937287	0.438411
UBE2E1	0.00936788	0.266004
CDC14B	0.00936415	4.65574e-05
NDUFS4	0.00936319	0.000809483
SLC43A1	0.00935085	0.000759491
TANK	0.00934317	0.028531
RPN1	0.00933872	0.401457
EPS8L3	0.00933586	0.00491745
CALD1	0.00933402	9.37952e-05
HNRPH1	0.00933058	0.294686
BAZ2A	0.00932943	2.63196e-05
DKFZP434D146	0.0093265	3.08798e-06
BTF3	0.00932329	0.892145
STK24	0.00931957	0.011595
PRKCA	0.00931881	1.11813e-05
SORL1	0.00931029	0.226634
PXMP3	0.00930986	0.0809709
PEMT	0.00930934	0.0220372
PFDN1	0.00930676	0.151112
MEG3	0.00930569	0.0121621
LRRN1	0.00930477	0.2801
SMA5	0.00930463	0.0930131
FMO5	0.00930446	0.637757
AR	0.00930273	0.90477
RBPSUH	0.00929595	0.00396671
NSE1	0.00929353	0.517796
NSFL1C	0.00929006	0.0898777
MAFG	0.00928492	0.011595
MRPS36	0.00928408	0.438411
UMPK	0.00928271	0.000367556
CPR2	0.00927934	0.170445
PABPC4	0.00927683	0.438411
SNX6	0.00927647	0.0297571
SH3GLB1	0.00926609	5.04159e-05
KIAA0905	0.00926581	0.487197
IL6ST	0.00925751	0.00254145
ANK3	0.00925443	0.0323434
CSNK2B	0.00924311	0.719578
TPSG1	0.0092376	0.829482
MANBAL	0.00923743	0.0606279
RBM9	0.00923617	0.0337059
BAP29	0.00923578	0.00268998
RPS13	0.00923431	0.570882
GRCC9	0.00923094	0.538726
USP9X	0.00922833	0.191543
CPNE4	0.00922769	0.792365
FDPS	0.00922613	0.707667
KIAA1750	0.00922442	2.42141e-05
RBMS2	0.00921807	4.10582e-06
DDX23	0.00921493	0.0868264
KIAA1068	0.00920081	0.0429321
SYNGR3	0.00919796	0.487197
DC2	0.00919361	0.477215
PPAP2B	0.00918424	8.05248e-05
MLL5	0.00917546	0.00744419
CTNNA1	0.0091692	1.45317e-05
C14orf43	0.00916917	0.0323434
TXNDC4	0.00916321	0.549345
MYL6	0.00916182	0.0995426
FBXL5	0.00915925	0.00606536
DCTD	0.0091537	0.0727831
EPB41L2	0.00913586	0.00125207
XTP3TPB	0.00913214	0.0262066
FUCA1	0.00912469	0.00865253
C1orf24	0.00911985	0.00169174
P15RS	0.00911201	0.0127531
FLJ14431	0.00910759	0.013369
RNF5	0.00910208	0.392514
SLC9A3R1	0.00910098	0.0220372
TARDBP	0.00909797	0.942776
FOXO1A	0.00909595	0.00169174
MGC9850	0.00909582	0.252397
RNPC7	0.00909545	0.0727831
LAP3	0.0090928	0.121301
RNASE4	0.00908667	0.00110734
TPBG	0.00908351	0.00782933
ARHE	0.00908323	8.56323e-06
STRN3	0.00907784	0.528209
HSU79274	0.00907493	0.447941
ZNF83	0.0090724	0.175552
NFAT5	0.00907	0.00606536
FOSL2	0.0090606	0.000126601
SLPI	0.00905922	2.31031e-06
HNRPC	0.00905544	0.866978
GNG11	0.00905518	9.36448e-06
KIAA0843	0.00905028	0.000182449
EIF3S2	0.00904924	0.817063
SAA4	0.00904692	0.0781637
PSMB4	0.00903648	0.879546
C21orf4	0.00902837	0.000977957
NPTX2	0.0090279	0.000182449
ZNF75	0.0090278	8.6926e-05
BCMP11	0.00901911	0.00226628
PDGFRA	0.00901804	0.00396671
C1GALT1	0.00900749	0.428996
CGI-04	0.00900637	0.0562539
IDH3A	0.00900271	0.0192949
NSE1	0.00900009	0.401457
SNX2	0.00899822	0.000279075
CREG	0.00898216	0.0100297
MGC20446	0.00897956	0.0727831
CGI-100	0.00897684	0.0351164
TACSTD2	0.00897561	0.00268998
CRISP3	0.0089742	0.175552
C6orf111	0.00896075	0.892145
ARL6IP2	0.0089605	1.55601e-06
LOC92689	0.00895863	0.00141372
GBP3	0.00895653	0.00268998
CUGBP2	0.00895417	7.14909e-06
GABRB3	0.00895396	0.00375626
BPAG1	0.00895089	6.38442e-05
RPS20	0.00894615	0.383692
KCTD10	0.00894522	0.00125207
LOC120224	0.00894436	0.00672364
EPHX2	0.00894128	0.000226057
FLJ20580	0.00892461	0.0273478
CAPZA1	0.00892303	0.00707583
ECH1	0.00892212	0.341396
FOXP1	0.00890997	0.0192949
DCTN2	0.00890097	0.341396
HPCAL1	0.00889641	0.110004
STEAP2	0.0088943	0.266004
HLA-F	0.00888468	0.102939
DP1	0.00888005	0.129314
LOC51186	0.00887932	0.0323434
NNT	0.00887662	5.04159e-05
AMD1	0.00887064	0.0337059
NUDT10	0.00887048	0.000126601
IK	0.00886888	0.447941
EVI1	0.00886441	0.00014671
KIAA1376	0.0088634	0.00150142
HNRPDL	0.00886144	0.00284624
SEMA4G	0.00885876	0.00226628
C14orf116	0.00885486	0.0041876
FLJ11273	0.00885248	1.40744e-06
SLC16A2	0.00885231	2.58301e-07
DLG5	0.00884741	0.0562539
LOC123803	0.00884228	0.0727831
EPB41L2	0.00883704	0.000918556
PAICS	0.00883497	0.00284624
GUSB	0.00883492	0.00117769
FLJ13955	0.00883276	9.37952e-05
TIMP1	0.00882606	0.294686
C5orf4	0.00882583	4.29866e-11
RGS12	0.00882132	2.42141e-05
RGS2	0.00881929	0.00575813
SCARA3	0.00881862	1.07353e-08
SNTB2	0.00881754	0.00179484
MLAT4	0.00881752	2.31031e-06
DNCL1	0.00880764	0.0110511
AOC3	0.00880594	8.05248e-05
AHCYL1	0.00880498	0.0168509
PPP1R3C	0.0088016	5.54114e-07
FKBP9	0.00880121	0.00375626
GPM6B	0.00879709	1.7192e-06
LIM	0.0087918	0.142084
MGC31963	0.00879138	0.0146786
SIP	0.00879026	0.000450044
FLJ20618	0.00879001	0.333304
FABP3	0.0087892	2.85945e-05
SLC30A9	0.00878422	0.170445
PSMA2	0.00878361	0.0868264
MSH2	0.00877799	0.170445
SGK	0.00877395	0.0192949
LOC93380	0.00876959	8.56323e-06
SC5DL	0.00876689	0.013369
TES	0.00876306	0.000182449
CALD1	0.0087597	0.0005141
ADORA2A	0.00875938	2.31031e-06
GOLGB1	0.00875148	0.00707583
MLL5	0.00874872	0.00117769
CD83	0.0087478	0.000343303
PSMA2	0.00874769	0.266004
SPRY1	0.00874045	1.11813e-05
SEL1L	0.00874036	0.90477
ARL6IP2	0.00873774	0.002139
FLJ11730	0.00873769	0.137726
HMGCS1	0.00873699	0.0121621
KIAA1727	0.00872959	1.45317e-05
MGC21416	0.00872856	0.00744419
ZHX2	0.00872664	0.0005141
RIS1	0.0087256	2.07569e-08
SGCB	0.00872488	4.65574e-05
RBBP2	0.00872416	0.401457
KIAA0960	0.00871964	0.767869
HLA-DQA2	0.00871904	0.0220372
RARA	0.00871235	0.0323434
KLHDC2	0.00870714	0.0754349
ADCY2	0.00869998	3.08798e-06
EPAS1	0.00869902	0.000169731
RAB6A	0.00869601	0.121301
RNF14	0.00869381	0.0220372
C3orf6	0.00869191	0.000126601
FLJ39822	0.00868765	0.013369
IDI1	0.00868541	0.00865253
DNALI1	0.00868223	0.00638701
AHSA2	0.00868171	0.125259
SLC38A2	0.0086728	0.191543
SYT1	0.00866397	0.0192949
BLZF1	0.00865988	0.0380861
CUL4A	0.00865906	0.013369
AIM1	0.00865663	0.447941
NUMA1	0.00864767	0.892145
TRAP150	0.0086471	0.117441
FZD7	0.00864699	4.10582e-06
TPM4	0.0086443	0.0210882
MGC46719	0.00863984	0.000667843
KIAA1210	0.00862963	3.91663e-08
ID4	0.00862824	1.16107e-07
PYGB	0.00862657	0.202774
FLJ11155	0.0086218	0.00396671
AOF1	0.00861851	0.00201819
RAB2	0.00861503	0.00466251
SFTPD	0.00861397	0.024045
EDG3	0.00860893	2.31031e-06
COL17A1	0.00860643	8.44068e-07
ABCD3	0.00859374	0.00201819
NNMT	0.00858678	0.892145
HLA-DOA	0.00858471	0.232894
ACTN1	0.00858428	0.0121621
C6orf111	0.00857732	0.719578
CREB3L4	0.00857251	0.603911
SLC43A1	0.00856497	0.00179484
SNF1LK	0.00856246	0.00301059
DNAH5	0.00855983	6.90107e-05
RAB4A	0.00855943	0.00466251
RRBP1	0.00855884	0.170445
MCFP	0.00855351	0.028531
HLF	0.00854881	4.10582e-06
FXYD3	0.00854047	0.025106
CMKOR1	0.00853313	0.0210882
RAB31	0.00852029	0.00169174
RPL7A	0.00851996	0.707667
LOC253827	0.0085179	1.46475e-07
RAD23B	0.00851372	0.00955075
LOC255743	0.00851214	0.1861
ATP2C1	0.0085097	0.083858
NAT1	0.00850737	6.38442e-05
RPN2	0.00849659	0.25914
PELI1	0.00849535	0.00491745
DHX36	0.00849533	0.0184484
MADH3	0.00849345	1.7192e-06
KIAA1128	0.0084904	0.00104083
PKIB	0.00848685	0.0127531
IFITM1	0.00848465	0.00823189
MAPK14	0.00848339	0.155784
MLH3	0.00848152	0.477215
ELF1	0.00847958	0.0192949
RAB1A	0.00847629	0.0230224
MTMR4	0.0084761	0.05018
COX7A2	0.00847444	0.660747
PALM2	0.00847422	0.00744419
G22P1	0.00847245	0.0629166
PI3	0.00846598	0.0429321
RAP1B	0.00846425	0.00268998
RAB6C	0.00846251	0.309764
SLC28A1	0.00846182	0.517796
PRDX6	0.00845614	0.117441
PCDH7	0.00845348	8.18694e-09
AMOTL1	0.00845229	0.00201819
C21orf66	0.00844564	0.0562539
UBE2B	0.00844443	0.00133067
ADHFE1	0.00844435	0.102939
SCD4	0.00843958	0.000279075
LOC340277	0.00843941	0.0297571
RGC32	0.00843247	4.10582e-06
ATP5J2	0.00842972	0.917419
SPON1	0.00842582	3.08798e-06
HPN	0.00842165	1.40744e-06
KIAA1111	0.00842155	0.121301
SNX3	0.00841775	0.00150142
PDGFB	0.0084175	0.37499
WWP2	0.00841272	0.05018
SNX12	0.00841223	0.00575813
MIR16	0.00841193	0.00284624
NKTR	0.00841132	0.980911
MCOLN2	0.00840417	0.024045
CHI3L2	0.00840361	0.00606536
ACAS2	0.00840111	0.0160978
COL3A1	0.00839762	0.993637
SCN7A	0.00839079	1.03248e-07
SS18L2	0.00839032	0.0995426
DKFZP566A1524	0.00838194	8.44068e-07
CTCF	0.00836997	0.0702068
RAB3GAP	0.0083678	0.125259
PBX3	0.0083661	0.0754349
UBE2R2	0.00836545	0.0962343
IGF1R	0.00835665	0.660747
PDCD6IP	0.00835602	6.38442e-05
RAB27A	0.00835573	0.00672364
PAM	0.00834114	0.0482797
TUBB2	0.00834043	0.767869
PLAT	0.00833835	0.879546
FLJ11046	0.00833787	0.90477
SERPINB1	0.00833579	2.85945e-05
Rab11-FIP2	0.00833085	0.000862453
AES	0.00832871	0.266004
EPN2	0.00832528	0.025106
MGC3036	0.00832396	0.00150142
COL3A1	0.00832327	0.672363
CTXL	0.00832293	2.31031e-06
TEAD1	0.00832193	0.000182449
CBLL1	0.00831809	0.0868264
DAF	0.0083146	4.29745e-05
NFIB	0.00831315	1
UBE2A	0.00830907	0.0606279
MYEF2	0.00830877	0.731556
HLA-DQA1	0.00830841	0.0868264
hnRNPA3	0.0083045	0.0446571
API5	0.00830279	0.0396479
DKFZp762N1910	0.00829492	0.00159402
MSN	0.00829325	0.000196039
KIAA1991	0.00829269	0.00336501
TM4SF3	0.00829028	0.0230224
SIAT1	0.00828217	0.05018
HSPC111	0.00827987	0.419699
CIC	0.00827866	0.401457
KIAA1354	0.00827362	0.239275
GAPCENA	0.00827161	0.036576
SPIN	0.0082707	0.165449
BC008967	0.00827008	3.736e-06
SCHIP1	0.00826979	1.7192e-06
CTL2	0.00826096	0.0412628
IGSF4	0.00825453	0.0176341
DDOST	0.00825344	0.841942
KIAA0342	0.00825283	2.85945e-05
LOC56181	0.008251	0.0396479
DHRS8	0.00825028	0.0201745
POLR2K	0.00824519	0.0121621
C20orf149	0.00824421	0.560064
MAP3K4	0.0082415	0.0446571
LRIG1	0.00823746	0.129314
UBE2D2	0.00823412	0.0464392
PLAGL1	0.00822968	1.88002e-05
CTDSP1	0.00822321	0.829482
RPS24	0.00821754	0.0168509
MGC34132	0.00821678	2.28624e-09
FLJ13456	0.00821611	0.00744419
CREBL2	0.00820572	0.00190356
PAK1	0.00819843	0.00546475
VDP	0.00818579	0.942776
KIAA0605	0.00818564	2.04649e-05
XPC	0.00818507	0.0412628
LPHN2	0.0081827	3.22396e-07
PDCD4	0.00818027	0.294686
GCLC	0.00817877	0.00110734
C6orf4	0.00817374	0.00110734
DNAJB5	0.00817279	2.68343e-08
CTNND2	0.00817224	0.00117769
C5	0.00816985	0.000712325
OFD1	0.00816656	0.731556
SULT2A1	0.00816324	0.792365
ATP6V0B	0.0081602	0.25914
RALB	0.00815291	0.00441938
TALDO1	0.00814841	0.121301
ANKH	0.00813943	0.036576
MGC39820	0.0081336	8.44068e-07
KIAA1039	0.00813308	0.0168509
BBX	0.00812977	0.002139
MAP4K5	0.0081297	0.00744419
CREB3	0.00812952	0.142084
KCNMB4	0.00812842	0.00117769
EDG2	0.00812475	3.10512e-05
SNX27	0.00812428	0.0262066
ADD1	0.0081154	0.684057
PURA	0.00811213	0.419699
SFRS7	0.00810876	0.00268998
MBNL2	0.00810633	0.000481098
LKAP	0.0081025	0.0262066
LOC339221	0.00810103	0.102939
VDAC3	0.00810047	0.000320526
LOC153222	0.00809677	1.88002e-05
ANKH	0.00809533	0.000126601
GATA3	0.0080847	1.72623e-05
RPL17	0.00808347	0.695826
TINP1	0.00808145	0.341396
PUM2	0.00807459	0.129314
KIAA0669	0.00806542	0.0562539
SC4MOL	0.00805936	0.0898777
PFN2	0.00805839	0.125259
SET	0.00805345	0.25914
C20orf3	0.00805012	0.0629166
NDUFA2	0.00804423	0.993637
MARCKS	0.00804245	0.142084
COL27A1	0.00803851	2.63196e-05
ARFGEF2	0.00803182	0.00638701
DKFZP434D1335	0.00802345	0.05018
NME2	0.00801916	0.0380861
FNBP3	0.00801817	0.165449
RING1	0.00801491	0.0809709
LHFPL2	0.00801458	5.43134e-06
SNX10	0.00801134	2.80497e-06
ABLIM1	0.00801035	0.083858
ATP6V1C1	0.00801033	0.208563
FZD1	0.00800842	6.84814e-07
DLAD	0.00800684	0.00707583
BCAS1	0.00800465	0.0184484
RPL29	0.00800414	0.294686
SUCLA2	0.00800354	0.00254145
C14orf123	0.00800271	0.0351164
NEK9	0.00799217	0.333304
TRIM44	0.00799085	0.113675
ARGBP2	0.00798637	0.232894
ITSN1	0.00797964	0.000450044
FLJ20719	0.00797921	0.78009
PARVA	0.00797569	4.10582e-06
BTN3A3	0.0079714	0.024045
ERBB2IP	0.00796886	0.0429321
FGFR2	0.00795982	3.91663e-08
RAB34	0.00795217	0.000182449
GUCY1A3	0.00795057	0.00226628
LOC285458	0.0079503	0.151112
RAB14	0.00794812	0.0396479
SLC38A1	0.00794777	0.002139
C14orf4	0.00794338	0.202774
CDX2	0.00793699	0.000450044
TCTEL1	0.00793396	0.0962343
RBMS1	0.00793175	0.00336501
DKFZP564O1863	0.00793104	0.0446571
PBEF	0.00793042	0.000117531
MGC22776	0.00792943	3.37029e-05
TIPARP	0.00792872	0.0201745
BCL2L2	0.00792737	0.025106
ZMPSTE24	0.00792648	0.755704
HMGN3	0.00791997	0.025106
AMT	0.00790836	0.000367556
IRS1	0.00790712	0.00150142
GNG10	0.00790607	0.00104083
NDRG2	0.00790164	0.00014671
NPEPPS	0.0079013	0.428996
PPP1R12A	0.0078978	0.0051847
IL15RA	0.00789509	6.90107e-05
DJ465N24.2.1	0.0078935	0.841942
GEFT	0.00789322	0.00254145
C6orf111	0.00788888	0.00179484
KIAA0999	0.00788504	0.000481098
STOM	0.00788483	0.317487
PCYOX1	0.00788389	7.60536e-07
RGS5	0.00788357	0.00318339
PIAS1	0.00788206	0.0160978
SNRPD1	0.00787925	0.25914
PMP22	0.00787783	1.16107e-07
KHSRP	0.00787714	0.695826
GOLGA2	0.00787035	2.54641e-06
BRD8	0.00786978	0.00638701
PDCD6IP	0.00786863	0.155784
IPO8	0.00785639	0.18077
BTG1	0.00785632	0.0584075
OSBPL9	0.0078561	0.00104083
PPL	0.00784771	0.0230224
SUPT4H1	0.00784186	0.0962343
CXCL1	0.0078393	0.00150142
CAV2	0.00783791	1.07353e-08
BCMP11	0.00783683	0.00546475
SP1	0.00783453	0.719578
MAPRE1	0.00783217	0.00865253
S100A13	0.00783181	0.170445
MGC1842	0.00782022	0.00744419
PALMD	0.00781936	0.0051847
RNP24	0.00781761	0.00466251
CLGN	0.00781735	0.155784
CORO1C	0.00781716	8.6926e-05
ENAH	0.00781573	8.44068e-07
NEDD9	0.00781356	0.0380861
H326	0.00780683	0.151112
PPM1A	0.00780482	0.00268998
OPRS1	0.00780322	0.000667843
MYST3	0.00780047	0.13347
OCIA	0.00779853	0.18077
MAN1A2	0.00779834	0.0041876
CLTC	0.00779544	0.110004
GLIPR1	0.00779461	0.00638701
TGFBI	0.00778993	0.0351164
2008-09-15	0.00778736	0.0310275
ATP1A1	0.00778625	0.755704
S100P	0.00778398	8.05248e-05
GORASP1	0.00778069	0.487197
KIAA0217	0.00776676	0.767869
CD81	0.00776134	0.0446571
HMGCR	0.0077605	0.0351164
IRF6	0.00775889	0.00466251
SFRP1	0.00775861	0.0176341
BBP	0.0077583	0.00638701
ATBF1	0.007758	0.0220372
RBL2	0.00775741	0.0110511
HIPK2	0.00775434	0.78009
BTG3	0.0077535	0.00318339
BCL2	0.00774956	3.96489e-05
SFMBT2	0.00774899	0.000109064
FLJ12892	0.00774757	0.767869
LOC51760	0.00774446	0.102939
USP14	0.00774063	0.000481098
ROCK2	0.00774004	0.000862453
C10orf36	0.0077341	0.013369
RTN3	0.00773301	0.325334
DCTN6	0.0077309	0.00201819
PYGL	0.00771861	5.90381e-05
AKR1C1	0.00771179	0.000667843
MGC9651	0.00770924	0.00782933
AB026190	0.00770728	0.036576
SPINT2	0.00770712	0.287331
GTPBP2	0.00770572	0.18077
AGPAT1	0.00770293	0.0396479
PRKAB2	0.00769904	0.0429321
UBL5	0.00769699	0.487197
CAPZA1	0.00769675	0.0584075
ABCA1	0.00768268	0.854442
HSBP1	0.00767781	0.0521416
ANKH	0.00767459	0.036576
PTMA	0.0076703	0.410518
UGCG	0.00766966	0.410518
DKFZP564J157	0.00766886	0.226634
LTBP1	0.00766214	0.121301
C8FW	0.00766172	0.0297571
CEACAM1	0.00765967	0.000279075
MAPK6	0.0076588	0.266004
NAV3	0.00765694	0.0412628
ZNF36	0.00764702	0.011595
CaMKIINalpha	0.00764563	0.197101
COX8	0.00764097	0.660747
VDAC1	0.00763808	0.487197
WSB1	0.00763743	0.0041876
ZFR	0.0076324	0.175552
EIF1AY	0.00763041	0.013369
FMR1	0.00762664	8.44068e-07
RAB27A	0.00762168	0.0100297
ANK3	0.00761445	0.151112
MRPS6	0.00760946	0.0464392
SCNN1A	0.00760867	2.63196e-05
C14orf24	0.00760825	2.58301e-07
[truncated: 23,286 more rows]
